# Supplementary material for: Targeting the mycobiome in sarcoidosis
Source: Front Med (Lausanne). 2026 Jan 30;12:1747685. doi: 10.3389/fmed.2025.1747685 (PMC12901370; doi:10.3389/fmed.2025.1747685)
Supplement: Supplementary file 1 [file Table_1.xlsx]

## Sheet: data
Sample	RawPE	Combined	Qualified	Nochime	Base(nt)	Avglen(nt)	GC	Q20	Q30
S1	1718	1566	1555	1506	454382	301.71	60.62%	98.53%	95.84%
S2	203	189	189	186	58643	315.28	56.64%	97.80%	93.87%
S3	6375	6216	6165	5990	2276857	380.11	58.96%	99.27%	97.14%
S4	18471	17968	17810	17795	6797191	381.97	58.64%	99.33%	97.29%
S5	63113	60923	60401	58828	23132327	393.22	58.81%	99.25%	97.04%
S6	3864	3785	3783	3780	585477	154.89	50.58%	99.64%	98.82%
S7	2910	2865	2839	2834	918842	324.22	57.96%	99.29%	97.45%
S8	6643	5786	5774	5554	1208195	217.54	47.35%	99.72%	98.88%
S9	37416	36087	35895	35631	10910998	306.22	56.05%	99.31%	97.39%
S10	16573	16232	16156	16155	4327875	267.9	66.22%	98.80%	93.59%
S11	66394	64823	64799	63946	13860366	216.75	51.71%	99.87%	99.36%
S12	70295	68486	68400	68388	15272138	223.32	47.49%	99.80%	99.02%
S13	3657	3499	3479	2948	884453	300.02	57.00%	98.65%	96.10%
S14	66126	63565	63365	58420	15376289	263.2	54.10%	99.50%	98.07%
S15	79672	78252	77696	75633	24615940	325.47	57.06%	99.44%	97.66%
S16	5887	5758	5752	5699	1206726	211.74	56.19%	99.52%	98.35%
S17	63998	62463	61962	53778	17387490	323.32	56.11%	99.29%	97.29%
S18	64458	58096	57111	53398	19018320	356.16	42.46%	98.46%	94.50%
S19	3740	2740	2676	2571	640074	248.96	59.46%	94.62%	88.68%
S20	7433	6176	6174	3863	580228	150.2	53.97%	99.50%	97.51%
S21	65252	64407	64375	53437	11944493	223.52	52.03%	99.88%	99.43%
S22	63584	60547	60470	60409	12379410	204.93	45.42%	98.66%	96.69%
S23	61778	56582	55959	55907	17927208	320.66	43.18%	98.73%	96.02%
S24	5014	4899	4871	4817	1230134	255.37	56.69%	99.04%	96.90%
S25	296	251	251	238	52077	218.81	56.16%	98.99%	95.98%
S26	335	324	324	311	79008	254.05	57.84%	99.69%	98.96%
S27	4049	3703	3701	3178	539065	169.62	54.37%	99.61%	98.08%
S28	24968	22264	22241	14844	3644003	245.49	54.34%	99.33%	96.42%
S29	64415	53003	51548	48298	10865635	224.97	50.49%	99.17%	98.01%
S30	65492	65059	64769	64742	17922141	276.82	57.64%	99.23%	96.49%
S31	22938	22533	22168	20452	7451413	364.34	39.00%	98.37%	94.25%
S32	63549	62877	62539	61261	17361339	283.4	48.52%	99.70%	98.80%
S33	915	719	719	524	110437	210.76	57.13%	99.41%	97.42%
S34	2576	1843	1841	1685	295718	175.5	56.56%	99.37%	97.95%
S35	62198	61749	61641	41025	10622815	258.94	47.10%	99.67%	98.39%
S36	63672	62208	62180	62087	13438317	216.44	50.01%	99.90%	99.48%
S37	1600	1349	1347	695	150349	216.33	60.55%	98.76%	96.37%
S38	2416	2323	2322	1793	298445	166.45	56.57%	99.07%	96.19%
S39	64289	61857	61720	61654	14290632	231.79	49.11%	99.11%	97.45%
S40	64525	62770	62647	62386	14487526	232.22	50.04%	99.21%	97.79%
S41	65219	62093	62021	61833	14855337	240.25	47.68%	98.99%	97.24%
S42	9590	9256	9238	9016	1896488	210.35	53.53%	99.79%	99.08%
S43	38904	34579	34543	22558	4994868	221.42	56.39%	99.59%	98.80%
T44	66011	62953	62904	61357	13485009	219.78	50.10%	99.85%	99.30%
S45	62397	61529	61439	57392	13238637	230.67	49.60%	99.58%	98.77%
S46	64181	63496	63408	63379	14231644	224.55	46.27%	99.82%	99.15%
S47	319	255	253	251	52245	208.15	67.65%	99.26%	97.05%
S48	18652	17796	17727	17236	4661508	270.45	56.89%	98.69%	95.75%
S49	69735	62946	62715	59816	14729517	246.25	53.32%	98.10%	95.19%
S50	63263	62475	62228	60536	17144642	283.21	46.90%	99.57%	98.06%
S51	1078	1057	1054	1046	223784	213.94	51.52%	99.62%	98.81%
S52	5263	4956	4944	3805	902519	237.19	54.03%	98.88%	96.68%
S53	62712	51385	51283	26738	6583507	246.22	53.98%	98.95%	97.27%
S54	62130	61353	61313	59913	12968196	216.45	51.83%	99.82%	99.16%
S55	65277	64012	63852	63789	16257752	254.87	48.03%	99.62%	98.63%
S56	21415	20943	20874	20577	5178028	251.64	57.82%	99.57%	98.37%
S57	7727	6759	6751	2924	635422	217.31	59.57%	99.44%	97.30%
S58	68234	67327	67308	65264	14191078	217.44	54.42%	99.88%	99.38%
S59	7743	7461	7449	7406	1464483	197.74	50.31%	99.23%	97.62%
S60	31658	31018	30999	29704	6504795	218.99	52.39%	99.88%	99.38%
S61	64822	63425	63402	62317	12941527	207.67	53.26%	99.83%	99.19%
S62	63989	58134	58050	56627	12112691	213.9	50.51%	99.70%	98.69%
S63	3902	3836	3815	3524	879170	249.48	55.84%	98.75%	96.42%
S64	432	401	400	379	87606	231.15	59.08%	98.96%	96.82%
S65	62503	60732	60696	59083	11536998	195.27	49.90%	99.79%	99.04%
S66	45427	44036	43998	42575	8824941	207.28	43.86%	99.76%	99.01%
P67	175	161	159	123	39152	318.31	65.84%	97.98%	94.27%
P68	64639	64379	63977	62389	17907330	287.03	60.36%	98.55%	95.58%
P69	1144	999	992	747	216344	289.62	56.47%	98.50%	95.65%
P70	6562	6083	6061	5469	1370340	250.57	49.97%	99.37%	97.47%
P71	3430	3172	3141	3114	979628	314.59	62.55%	98.34%	94.79%
P73	57705	57172	56986	51375	14095510	274.37	56.76%	99.42%	97.66%
P75	64793	63357	62782	61972	18244198	294.39	57.59%	98.73%	95.92%
P76	2132	2002	1997	1925	469441	243.87	50.36%	99.48%	97.79%
P77	32630	30191	29983	29536	8405081	284.57	53.89%	98.73%	95.54%
P78	63959	60466	60316	55307	13025518	235.51	49.71%	99.38%	97.73%
P79	1731	1571	1557	1544	411778	266.7	56.09%	98.76%	95.93%
P80	2689	2626	2623	2240	389844	174.04	47.71%	99.56%	98.49%
P81	1715	1516	1514	842	237231	281.75	57.33%	98.30%	95.01%
P82	25283	20044	20024	16655	3710073	222.76	47.88%	99.73%	98.70%
P83	11745	11558	11543	9229	2268070	245.75	54.04%	99.16%	97.12%
P84	66774	60580	60328	56484	16834300	298.04	58.22%	98.99%	96.66%
P85	1030	894	893	888	172685	194.47	60.99%	99.33%	96.66%
P86	83855	38878	38698	31656	8211560	259.4	57.11%	99.36%	97.50%
P87	63200	60916	60851	43214	9537344	220.7	52.89%	99.45%	97.57%

## Sheet: meta
(1) RawPE represents the original Pair-End(PE) reads after sequencing;
(2) Combined represents tags merged from PE reads;
(3) Qualified represents tags after filtering;
(4) Nochime represents tags after filtering chimera and can be finally used for subsequent analysis;
(5) Base is the number of bases of the Effective Tags;
(6) AvgLen represents average length of Effective Tags;
(7) Q20 and Q30 are the percentages of bases whose quality value in Effective Tags is greater than 20 (sequencing error rate is less than 1%) and 30 (sequencing error rate is less than 0.1%);
(8) GC (%) represents GC content in Effective Tags;
